# Supplementary material for: A Possible Trifunctional β-Carotene Synthase Gene Identified in the Draft Genome of Aurantiochytrium sp. Strain KH105
Source: Genes (Basel). 2018 Apr 9;9(4):200. doi: 10.3390/genes9040200 (PMC5924542; doi:10.3390/genes9040200)
Supplement: Supplementary file 1 [file genes-09-00200-s001.zip]

Archive with 39 entries (36 files):
- Supplement/
- Supplement/.DS_Store
- __MACOSX/
- __MACOSX/Supplement/
- __MACOSX/Supplement/._.DS_Store
- Supplement/Fig. S1.pdf
- __MACOSX/Supplement/._Fig. S1.pdf
- Supplement/Fig. S2.pdf
- __MACOSX/Supplement/._Fig. S2.pdf
- Supplement/Fig. S3.pdf
- __MACOSX/Supplement/._Fig. S3.pdf
- Supplement/Fig. S4.pdf
- __MACOSX/Supplement/._Fig. S4.pdf
- Supplement/Fig. S5.pdf
- __MACOSX/Supplement/._Fig. S5.pdf
- Supplement/Fig. S6.pdf
- __MACOSX/Supplement/._Fig. S6.pdf
- Supplement/Fig. S7.pdf
- __MACOSX/Supplement/._Fig. S7.pdf
- Supplement/Fig. S8.pdf
- __MACOSX/Supplement/._Fig. S8.pdf
- Supplement/Fig. S9.pdf
- __MACOSX/Supplement/._Fig. S9.pdf
- Supplement/Table S1.docx
- __MACOSX/Supplement/._Table S1.docx
- Supplement/Table S1.pdf
- __MACOSX/Supplement/._Table S1.pdf
- Supplement/Table S2.docx
- __MACOSX/Supplement/._Table S2.docx
- Supplement/Table S2.pdf
- __MACOSX/Supplement/._Table S2.pdf
- Supplement/Table S3.docx
- __MACOSX/Supplement/._Table S3.docx
- Supplement/Table S3.pdf
- __MACOSX/Supplement/._Table S3.pdf
- Supplement/Table S4r-annotated.docx
- __MACOSX/Supplement/._Table S4r-annotated.docx
- Supplement/Table S4r-annotated.pdf
- __MACOSX/Supplement/._Table S4r-annotated.pdf
